# Supplementary material for: HIF1A Regulates Rhbg Expression to Enhance Ammonia Excretion in Amur Ide (Leuciscus waleckii) Under Extreme Alkaline Conditions
Source: Biology (Basel). 2025 May 2;14(5):498. doi: 10.3390/biology14050498 (PMC12108939; doi:10.3390/biology14050498)
Supplement: Supplementary file 1 [file biology-14-00498-s001.zip › biology-3512273-supplementary/Supplementary_Material/Supplementary_Material.xlsx]

## Sheet: Figure 4
Figure 4A
Hif1α relative mRNA expression
d0	1.09763
	1.06998
	0.850482
d1	0.674325
	0.884795
	0.870498
d3	0.499709
	0.499353
	0.384124
d5	0.701527
	0.955376
	0.962628
d7	1.06355
	0.8779
	0.969999
Figure 4C
RHBG relative protein expression
d0	1.16959
	0.934764
	0.895648
d3	2.75196
	2.47026
	2.68634
Figure 4D
HIF1A relative protein expression
d0	1.00418
	1.00982
	0.986004
d3	0.395144
	0.461921
	0.397459

## Sheet: Figure 6
Figure 6B
pGL3+pCDNA+pRL-TK
0.938998
0.988842
1.07216
pGL3-Rhbg+pCDNA+pRL-TK
2.63037
2.61751
2.79397
pGL3-Rhbg+pCDNA-Hif1α+pRL-TK
1.86819
1.65718
1.9831
